# Supplementary material for: Phase-specific and laser-modulated polydopamine-chlorella-curdlan hydrogels: pioneering a melanoma integrative therapy
Source: Theranostics. 2025 Jun 23;15(15):7627–52. doi: 10.7150/thno.113417 (PMC12316037; doi:10.7150/thno.113417)
Supplement: Supplementary file 2 — Supplementary table 1. [file thnov15p7627s2.xlsx]

## Sheet: Sheet1
Patients	Age (median)	Ethnicity/region	Surgical procedure	Postoperative adjuvant therapy	Recurrence rate	Cutaneous defects rate	Infection rate	Scar rate	Reference
110 participants with resected stage IIc, IIIb, IIIc and IV melanoma expressing NY-ESO-1	N/A	White	Fully resected	NY-ESO-1/ISCOMATRIX or ISCOMATRIX	0.4818	N/A	N/A	N/A	J Immunother Cancer. 2020 Apr;8(1):e000410
900 patients with cutaneous melanoma 2 mm or greater in thickness	N/A	Sutton, UK	Surgery with a 1-cm margin of excision or with a 3-cm margin of excision	N/A	0.3444	N/A	N/A	N/A	N Engl J Med. 2004 Feb 19;350(8):757-66.
325 patients with melanoma thicker than 2 mm	N/A	Bern, Switzerland.	Tumor excision with a 1-cm skin margin or with a 2-cm margin	N/A	0.034	N/A	N/A	N/A	J Am Acad Dermatol. 2015 Jun;72(6):1054-9.
326 patients with melanoma measuring less than 2.1 mm in thickness	N/A	Europe	Local excision with a 2-cm margin or a 5-cm margin	N/A	0.1708	N/A	N/A	N/A	Cancer. 2003 Apr 15;97(8):1941-6.
59 patients with lentigo maligna or lentigo maligna melanoma	69.1	N/A	Mohs micrographic surgery versus staged excision	N/A	0.1525	N/A	N/A	N/A	J Am Acad Dermatol. 2007 Oct;57(4):659-64
900 Patients with one primary localised cutaneous melanoma greater than 2 mm in Breslow thickness	N/A	UK, Poland, and South Africa	Surgery with either a 1 cm excision margin or a 3 cm excision margin	N/A	N/A	0.0333	N/A	N/A	Lancet Oncol. 2016 Feb;17(2):184-192.
376 patients with a primary cutaneous melanoma > 1 mm	58.5	Australia & New Zealand	Comparing a 1 versus 2-cm surgical margin for patients	N/A	N/A	0.245	N/A	N/A	Ann Surg Oncol. 2018 Sep;25(9):2541-2549.
277 enrolled patients with cutaneous melanoma	N/A	China	Radical surgery	N/A	N/A	0.516	N/A	N/A	Arch Dermatol Res. 2023 Oct;315(8):2305-2312.
249 patients with a suspected skin cancer	70	UK	Skin cancer excisions	Comparing the use of perioperative antibiotics vs. placebo	N/A	0.333	N/A	N/A	Br J Dermatol. 2017 Jul;177(1):265-266.
148 patients of an ulcerated skin cancer	77.1	UK	Tumor excision	N/A	N/A	N/A	0.302	N/A	Clin Exp Dermatol. 2022 May;47(5):882-888.
681 patients with any form of skin cancer surgery over 6 months	70.4	Auckland, New Zealand	Skin cancer surgery	Patients received an incision site injection of buffered local anesthetic alone (control), buffered local anesthetic with microdosed flucloxacillin (500 µg/mL), or buffered local anesthetic with microdosed clindamycin (500 µg/mL)	N/A	N/A	0.042	N/A	JAMA Surg. 2023 Jul 1;158(7):718-726.
154 patients of skin cancer excision on the ear and nose.	66.3	North Queensland, Australia	Skin cancer excision	2 g oral cephalexin or placebo 40-60 min prior to skin incision	N/A	N/A	0.0634	N/A	BMJ Open. 2018 Apr 19;8(4):e020213.
60 patients undergoing Mohs micrographic surgery	73	CA, USA	Mohs micrographic surgery	Using clean, nonsterile gloves versus sterile gloves during tumor removal	N/A	N/A	0.05	N/A	Dermatol Surg. 2011 May;37(5):651-6.
52 patients with lower limb skin cancer	69.5	Queensland, Australia	Skin lesion excision	2 g dose of cephalexin or placebo capsules administered 30-60 min before excision	N/A	N/A	0.25	N/A	BMJ Open. 2014 Jul 30;4(7):e005270.
972 patinets of minor skin excision	59.5	Queensland, Australia	Minor dermatological surgery.	A single topical dose of chloramphenicol or paraffin ointment after minor surgery produces	N/A	N/A	0.087	N/A	BMJ. 2009 Jan 15;338:a2812.
144 patients with tumours more than 2 mm thick	61.5	Stockholm County	Excision with narrow (2 cm) or wide (4 cm) margins	N/A	N/A	N/A	N/A	0.32	Scand J Plast Reconstr Surg Hand Surg. 2010 Jun;44(3):146-55.
320 melanoma patients with primary tumours on the trunk and limbs	57	Denmark	Wide local excision surgery	N/A	N/A	N/A	N/A	0.1	J Plast Surg Hand Surg. 2018 Dec;52(6):319-324.
230 patients with stage IA melanoma	57	N/A	Wide local excision surgery	N/A	N/A	N/A	0.066	0.109	Ann R Coll Surg Engl. 2020 Sep;102(7):483-487.
344 patients afterMohs micrographic surgery	66.96	Sweden	Mohs micrographic surgery	No postsurgical scar interventions were performed	N/A	N/A	N/A	0.049	JAAD Int. 2021 Aug 23;5:52-53.
Note: N/A indicates "Not applicable"
